# Supplementary material for: Fast anther dehiscence status recognition system established by deep learning to screen heat tolerant cotton
Source: Plant Methods. 2022 Apr 21;18:53. doi: 10.1186/s13007-022-00884-0 (PMC9026675; doi:10.1186/s13007-022-00884-0)
Supplement: Supplementary file 1 — Additional file 1: Table S1. Dataset. [file 13007_2022_884_MOESM1_ESM.xlsx]

## Sheet: Sheet1
Additional file 1: Table S1：Dataset
Data	Number of pictures
Total	2845
Training set	1991
Validation set	854
