# Supplementary material for: Fast anther dehiscence status recognition system established by deep learning to screen heat tolerant cotton
Source: Plant Methods. 2022 Apr 21;18:53. doi: 10.1186/s13007-022-00884-0 (PMC9026675; doi:10.1186/s13007-022-00884-0)
Supplement: Supplementary file 2 — Additional file 2: Table S2. Experimental configuration. [file 13007_2022_884_MOESM2_ESM.xlsx]

## Sheet: Sheet1
Additional file 2 : Table S2：Experimental configuration
Parameters	Configuration
Main board	Intel X299
CPU	i9-9820X
Memory	32G
Graphic card	Geforce RTX 2080 TI
Hard disk	4T
Solid-state drives	256GB
