# Supplementary material for: Fast anther dehiscence status recognition system established by deep learning to screen heat tolerant cotton
Source: Plant Methods. 2022 Apr 21;18:53. doi: 10.1186/s13007-022-00884-0 (PMC9026675; doi:10.1186/s13007-022-00884-0)
Supplement: Supplementary file 3 — Additional file 3: Table S3. Comparison of YOLOv5 and Faster R-CNN. [file 13007_2022_884_MOESM3_ESM.xlsx]

## Sheet: Sheet1
Additional file 3 : Table S3：Comparison of YOLOv5 and Faster R-CNN
Model	R^2 (open)	R^2 (close)	R^2 (all)	mAP@0.5：0.95	MAD (open)	MAD (close)	MAD (all)
YOLOv5	0.6189	0.5754	0.5096	0.485	1.1827	2.8569	2.2529
Faster R-CNN	0.8712	0.8373	0.82	0.478	1.56336	3.58269	2.69001
