# Supplementary material for: Fast anther dehiscence status recognition system established by deep learning to screen heat tolerant cotton
Source: Plant Methods. 2022 Apr 21;18:53. doi: 10.1186/s13007-022-00884-0 (PMC9026675; doi:10.1186/s13007-022-00884-0)
Supplement: Supplementary file 6 — Additional file 6: Table S6. Comparison of Multi-Scale. [file 13007_2022_884_MOESM6_ESM.xlsx]

## Sheet: Sheet1
Additional file 6 : Table S6：Comparison of Multi-Scale
Multi-Scale	R^2 (open)	R^2 (close)	R^2 (all)	mAP@0.5：0.95	MAD (open)	MAD (close)	MAD (all)
without	0.8579	0.8401	0.8235	0.494	1.55834	3.21318	2.59403
with	0.8487	0.8394	0.8321	0.497	1.64492	3.24548	2.58106
